# Supplementary material for: Repressive H3K9me2 protects lifespan against the transgenerational burden of COMPASS activity in C. elegans
Source: eLife. 2019 Dec 9;8:e48498. doi: 10.7554/eLife.48498 (PMC7299346; doi:10.7554/eLife.48498)
Supplement: Supplementary file 1. — Shading indicates groupings of populations assessed in a single lifespan assay. Median lifespan was calculated from Kaplan-Meier survival curves and P values were calculated using a log-rank test *p<0.05, **p<0.01, ***p<0.001, ****p<0.0001. N indicates the number of observed dead animals at the end of the experiment, with the initial number of living animals indicated in parentheses. The difference corresponds to the number of individuals censored for deaths via matricide, vulval rupture, or desiccation from crawling off the plate. Figure panels for specific experiments are indicated in column 8. Replicate number is indicated in column 9. [file elife-48498-supp1.xlsx]

## Sheet: Sheet1
Lee et al. - supplementary table 1
Generation	Genotype	Median lifespan (days)	N (dead/initial)	Comparision	P value	Significance	Figure	Replicate
F2	WT	17	84/90				1	2/8
F2	wdr-5	18	78/90	F2 WT	0.7561		1	2/8
F8	WT	16	88/90				1	2/8
F8	wdr-5	17	84/90	F8 WT	0.9103		1	2/8
F14	WT	19	87/90				1	2/8
F14	wdr-5	19	75/90	F14 WT	0.5639		1	2/8
F20	WT	17	75/90				1	2/8
F20	wdr-5	18	76/90	F20 WT	0.0653		1	2/8
F24	WT	17	84/90				1	2/8
F24	wdr-5	20	69/90	F24 WT	0.0037	**	1	2/8
F37	WT	21	87/90				1	2/8
F37	wdr-5	23	79/90	F37 WT	0.0007	***	1	2/8
F41	WT	18	74/90				1	2/8
F41	wdr-5	22	67/90	F41 WT	0.0137	*	1	2/8
F4	WT	16	70/90				2A, 2A'	1/3
F4	wdr-5	17	67/90	F4 WT	0.4337		2A, 2A''	1/3
				F20 WT	0.0198	*
F12	WT	14	83/90	F4 WT	0.0236	*	2A, 2A'	1/3
F12	wdr-5	15	84/90	F12 WT	0.0035	**	2A, 2A''	1/3
F20	WT	14	84/90	F4 WT	0.0088	**	2A, 2A'	1/3
F20	wdr-5	18	77/90	F20 WT	<0.0001	****	2A, 2A''	1/3
				F4 WT	0.0009	***
				F12 wdr-5	0.009	**
late	WT	18	56/60				4B	1/3
late	met-2	14	14/60	WT in this assay	0.0002	***	4B	1/3
F9	WT	18	65/90				4C	1/2
F2	wdr-5 met-2	18	65/90	F9 WT	0.8726		4C	1/2
F2	met-2	17	60/90	F9 WT	0.2166		4C	1/2
F16	WT	16	70/90				4C	1/1
F9	wdr-5 met-2	14	75/90	F16 WT	0.0003	***	4C	1/1
F9	met-2	15	76/90	F16 WT	0.0165	*	4C	1/1
F23	WT	18	70/90				4C	1/1
F17	wdr-5 met-2	16	67/90	F23 WT	0.0004	***	4C	1/1
F17	met-2	15	78/90	F23 WT	<0.0001	****	4C	1/1
F28	WT	16	71/90				4C	1/1
F22	wdr-5 met-2	15	69/90	F28 WT	0.0219	*	4C	1/1
F22	met-2	15	70/90	F28 WT	0.0053	**	4C	1/1
late	WT	17	53/60				4D	1/3
P0	jhdm-1	18	52/60	WT in P0 assay	0.004	**	4D	1/3
late	WT	18	49/60				4D	1/3
F6	jhdm-1	22	52/60	WT in F6 assay	0.0004	***	4D	1/3
late	WT	14	49/60				4D	1/3
F12	jhdm-1	19	50/60	WT in F12 assay	<0.0001	****	4D	1/3
late	WT	18	50/60				4D	1/3
F14	jhdm-1	20	54/60	WT in F14 assay	0.0004	***	4D	1/3
late	WT	17	57/60				4D	1/3
F18	jhdm-1	21	54/60	WT in F18 assay	0.0009	***	4D	1/3
late	WT	16	58/60				4D	1/3
F24	jhdm-1	21	53/60	WT in F24 assay	0.0009	***	4D	1/3
F4	WT	17	83/90				4F	1/1
F32	WT	15	73/90	F4 WT	0.1153		4F	1/1
F12	jhdm-1	21	86/90	F4 WT	<0.0001	****	4F	1/1
				F32 WT	<0.0001	****
mid	WT	18	45/60				5B	1/4
F3	WT (wdr-5)	21	27/60	WT in F3 assay	0.0446	*	5B	1/4
F3	wdr-5 (wdr-5)	22	30/60	WT in F3 assay	0.0138	*	5B	1/4
mid	WT	15	54/60				5C	1/4
F5	WT (wdr-5)	16	51/60	WT in F5 assay	0.47		5C	1/4
F5	wdr-5 (wdr-5)	19	47/60	WT in F5 assay	<0.0001	****	5C	1/4
early	WT	23	79/90				5E	1/2
F3	met-2 ("wdr-5")	19	62/90	WT in F3 assay	<0.0001	****	5E	1/2
F3	WT ("wdr-5")	24	62/90	WT in F3 assay	0.0395	*	5E	1/2
F18	WT	17	88/90				5F	1/4
F4	WT (jhdm-1)	20	85/90	WT in F4 assay	0.007	**	5F	1/4
F4	jhdm-1 (jhdm-1)	20	87/90	WT in F4 assay	0.0101	*	5F	1/4
F22	WT	17	83/90				5G	1/3
F7	WT (jhdm-1)	16	77/90	WT in F7 assay	0.447		5G	1/3
F7	jhdm-1 (jhdm-1)	20	82/90	WT in F7 assay	<0.0001	****	5G	1/3
