# Supplementary material for: Repressive H3K9me2 protects lifespan against the transgenerational burden of COMPASS activity in C. elegans
Source: eLife. 2019 Dec 9;8:e48498. doi: 10.7554/eLife.48498 (PMC7299346; doi:10.7554/eLife.48498)
Supplement: Supplementary file 3. — Shading indicates groupings of populations assessed in a single lifespan assay. Median lifespan was calculated from Kaplan-Meier survival curves and P values were calculated using a log-rank test *p<0.05, **p<0.01, ***p<0.001, ****p<0.0001. N indicates the number of observed dead animals at the end of the experiment, with the initial number of living animals indicated in parentheses. The difference corresponds to the number of individuals censored for deaths via matricide, vulval rupture, or desiccation from crawling off the plate. Figure panels for specific experiments are indicated in column 8. If data are not represented in a figure, the figure that shows its replicate is indicated. Replicate number is indicated in column 9. [file elife-48498-supp3.xlsx]

## Sheet: Sheet1
Lee et al. - supplementary table 3
Generation	Genotype	Median lifespan (days)	N (dead/initial)	Comparision	P value	Significance	Figure	Replicate
P0	WT	21	55/60				Fig 1 - Fig Supp 1A	1/8
P0	wdr-5	20	47/60	P0 WT	0.5687		Fig 1 - Fig Supp 1A	1/8
F3	WT	23	55/60				Fig 1 - Fig Supp 1A	1/8
F3	wdr-5	22	52/60	F3 WT	0.1296		Fig 1 - Fig Supp 1A	1/8
F6	N2	22	47/60				Fig 1 - Fig Supp 1A	1/8
F6	wdr-5	22	51/60	F6 WT	0.386		Fig 1 - Fig Supp 1A	1/8
F9	WT	21	52/60				Fig 1 - Fig Supp 1A	1/8
F9	wdr-5	23	50/60	F9 WT	0.0053	**	Fig 1 - Fig Supp 1A	1/8
F12	Wt	23	56/60				Fig 1 - Fig Supp 1A	1/8
F12	wdr-5	24	51/60	F12 WT	0.0112	*	Fig 1 - Fig Supp 1A	1/8
F15	WT	24	57/60				Fig 1 - Fig Supp 1A	1/8
F15	wdr-5	23	45/60	F15 WT	0.3758		Fig 1 - Fig Supp 1A	1/8
F18	WT	23	50/60				Fig 1 - Fig Supp 1A	1/8
F18	wdr-5	25	51/60	F18 WT	0.0401	*	Fig 1 - Fig Supp 1A	1/8
F21	WT	22	55/60				Fig 1 - Fig Supp 1A	1/8
F21	wdr-5	25	52/60	F21 WT	<0.0001	****	Fig 1 - Fig Supp 1A	1/8
F24	WT	20	47/60				Fig 1 - Fig Supp 1A	1/8
F24	wdr-5	24	44/60	F24 WT	0.0041	**	Fig 1 - Fig Supp 1A	1/8
F27	WT	22	56/60				Fig 1 - Fig Supp 1A	1/8
F27	wdr-5	25	49/60	F27 WT	0.0004	***	Fig 1 - Fig Supp 1A	1/8
F30	WT	19	55/60				Fig 1 - Fig Supp 1A	1/8
F30	wdr-5	23	53/60	F30 WT	0.0222	*	Fig 1 - Fig Supp 1A	1/8
F33	WT	20	53/60				Fig 1 - Fig Supp 1A	1/8
F33	wdr-5	21	50/60	F33 WT	0.0162	*	Fig 1 - Fig Supp 1A	1/8
F43	WT	20	83/90				Fig 1 - Fig Supp 1A	1/8
F43	wdr-5	23	81/90	F43 WT	0.0024	**	Fig 1 - Fig Supp 1A	1/8
F49	WT	16	54/60				Fig 1 - Fig Supp 1A	1/8
F49	wdr-5	22	53/60	F49 WT	<0.0001	****	Fig 1 - Fig Supp 1A	1/8
F3	WT	16	53/60				Fig 1 - Fig Supp 1B	3/8
F3	wdr-5	16	46/60	F3 WT	0.7599		Fig 1 - Fig Supp 1B	3/8
F10	WT	18	56/60				Fig 1 - Fig Supp 1B	3/8
F10	wdr-5	20	56/60	F10 WT	0.6916		Fig 1 - Fig Supp 1B	3/8
F18	WT	19	58/60				Fig 1 - Fig Supp 1B	3/8
F18	wdr-5	23	47/60	F18 WT	0.0028	**	Fig 1 - Fig Supp 1B	3/8
F24	WT	20	57/60				Fig 1 - Fig Supp 1B	3/8
F24	wdr-5	23	56/60	F24 WT	0.0023	**	Fig 1 - Fig Supp 1B	3/8
F3	WT	15	53/60				Fig 1 - Fig Supp 1C	4/8
F3	wdr-5	16	54/60	F3 WT	0.1616		Fig 1 - Fig Supp 1C	4/8
F18	WT	15	83/90				Fig 1 - Fig Supp 1C	4/8
F18	wdr-5	18	83/90	F18 WT	<0.0001	****	Fig 1 - Fig Supp 1C	4/8
F24	WT	19	78/90				Fig 1 - Fig Supp 1C	4/8
F24	wdr-5	20	76/90	F24 WT	0.0047	**	Fig 1 - Fig Supp 1C	4/8
F13	WT	18	74/90				Fig 1 - Fig Supp 1D	5/8
F13	wdr-5	22	70/90	F13 WT	0.0569		Fig 1 - Fig Supp 1D	5/8
F22	WT	19	79/90				Fig 1 - Fig Supp 1D	5/8
F22	wdr-5	21	73/90	F22 WT	0.2053		Fig 1 - Fig Supp 1D	5/8
F32	WT	18	74/90				Fig 1 - Fig Supp 1D	5/8
F32	wdr-5	19	57/90	F32 WT	0.0012	**	Fig 1 - Fig Supp 1D	5/8
late	WT	18	69/90				Fig 1 - Fig Supp 1E	6/8
F4	wdr-5	17	75/90	WT in this assay	0.4868		Fig 1 - Fig Supp 1E	6/8
mid	WT	16	81/90				Fig 1 - Fig Supp 1E	6/8
F15	wdr-5	17	65/90	WT in this assay	0.6203		Fig 1 - Fig Supp 1E	6/8
early	WT	16	89/90				Fig 1 - Fig Supp 1E	6/8
F23	wdr-5	19	63/90	WT in this assay	<0.0001	****	Fig 1 - Fig Supp 1E	6/8
late	WT	16	72/90				Fig 1 - Fig Supp 1E	6/8
F31	wdr-5	18	61/90	WT in this assay	0.0053	**	Fig 1 - Fig Supp 1E	6/8
F5	WT	17	69/90				Fig 1 - Fig Supp 1F	7/8
F3	wdr-5	18	77/90	F5 WT	0.9161		Fig 1 - Fig Supp 1F	7/8
F23	WT	19	80/90				Fig 1 - Fig Supp 1F	7/8
F21	wdr-5	22	74/90	F23 WT	0.0002	***	Fig 1 - Fig Supp 1F	7/8
F4	WT	18	76/90				Fig 1 - Fig Supp 1G	8/8
F4	wdr-5	17	66/90	F4 WT	0.4337		Fig 1 - Fig Supp 1G	8/8
F12	WT	17	66/90				Fig 1 - Fig Supp 1G	8/8
F12	wdr-5	16	67/90	F12 WT	0.5356		Fig 1 - Fig Supp 1G	8/8
F20	WT	14	84/90				Fig 1 - Fig Supp 1G, Fig Supp 2A	8/8
F20	wdr-5	18	77/90	F20 WT	<0.0001	****	Fig 1 - Fig Supp 1G, Fig Supp 2A	8/8
F21	WT	15	85/90				Fig 1 - Fig Supp 2C	1/1
F20	WT from starved population	18	80/90	F21 WT	0.0013	**	Fig 1 - Fig Supp 2C	1/1
F21	wdr-5	21	68/90				Fig 1 - Fig Supp 2C	1/1
F20	wdr-5 from starved population	19	81/90	F21 wdr-5	0.06	*	Fig 1 - Fig Supp 2C	1/1
mid	WT	16	49/60				Fig 1 - Fig Supp 2D	1/4
F1	wdr-5	14	49/60	WT in this assay	0.2471		Fig 1 - Fig Supp 2D	1/4
F34	wdr-5	21	46/60	WT in this assay	0.0002	***	Fig 1 - Fig Supp 2D	1/4
mid	WT	15	53/60				rep of Fig 1 - Fig Supp 2D	2/4
F3	wdr-5	16	54/60	WT in this assay	0.1616		rep of Fig 1 - Fig Supp 2D	2/4
F24	wdr-5	23	56/60	WT in this assay	<0.0001	****	rep of Fig 1 - Fig Supp 2D	2/4
late	WT	18	74/90				rep of Fig 1 - Fig Supp 2D	3/4
F4	wdr-5	22	70/90	WT in this assay	0.0569		rep of Fig 1 - Fig Supp 2D	3/4
F41	wdr-5	22	67/90	WT in this assay	0.0136	**	rep of Fig 1 - Fig Supp 2D	3/4
F17	WT	18	74/90				rep of Fig 1 - Fig Supp 2D	4/4
F4	wdr-5	17	75/90	F17 WT	0.4868		rep of Fig 1 - Fig Supp 2D	4/4
F32	wdr-5	19	57/90	F17 WT	0.0012	**	rep of Fig 1 - Fig Supp 2D	4/4
F61	wdr-5	19	74/90	F17 WT	0.008	**	rep of Fig 1 - Fig Supp 2D	4/4
F1	WT (empty vector)	19	87/90				Fig 1 - Fig Supp 3	1/1
F1	WT (wdr-5 RNAi)	19	88/90	F2 WT (EV)	0.347		Fig 1 - Fig Supp 3	1/1
F8	WT (empty vector)	20	86/90				Fig 1 - Fig Supp 3	1/1
F8	WT (wdr-5 RNAi)	19	87/90	F8 WT (EV)	0.927		Fig 1 - Fig Supp 3	1/1
F12	WT (empty vector)	20	80/90				Fig 1 - Fig Supp 3	1/1
F12	WT (wdr-5 RNAi)	20	88/90	F12 WT (EV)	0.035	*	Fig 1 - Fig Supp 3	1/1
F4	WT	18	76/90				rep of Fig 2A	2/3
F4	wdr-5	17	66/90	F4 WT	0.8944		rep of Fig 2A	2/3
F12	WT	16	70/90	F4 WT	0.4196		rep of Fig 2A	2/3
F12	wdr-5	18	75/90	F12 WT	0.5356		rep of Fig 2A	2/3
F40	WT	16	67/90	F4 WT	0.0167	*	rep of Fig 2A	2/3
F38	wdr-5	22	61/90	F40 WT	<0.0001	****	rep of Fig 2A	2/3
				F12 wdr-5	<0.0001	****
F4	WT	17	83/90				rep of Fig 2A	3/3
F4	wdr-5	17	78/90	F4 WT	0.4808		rep of Fig 2A	3/3
				F32 WT	0.0481	*
F32	WT	15	73/90	F4 WT	0.1153		rep of Fig 2A	3/3
F30	wdr-5	21	72/90	F4 WT	<0.0001	****	rep of Fig 2A	3/3
				F32 WT	<0.0001	****
F2	WT (from thaw)	17	77/90				Fig. 2 - Fig Supp 1	1/1
F2	WT (wdr-5 outcross)	16	83/90	WT from thaw	0.023	*	Fig. 2 - Fig Supp 1	1/1
F2	widr-5 (wdr-5 outcross)	15	78/90	WT from outcross	0.3214		Fig. 2 - Fig Supp 1	1/1
F4	WT	16	89/90				rep of Fig 4B	2/3
F24	met-2	14	53/90	F4 WT	0.0001	***	rep of Fig 4B	2/3
F15	WT	16	72/90				rep of Fig 4B	3/3
F13	met-2	14	62/90	F15 WT	0.0074	**	rep of Fig 4B	3/3
F33	met-2	13	58/90	F15 WT	<0.0001	****	rep of Fig 4B	3/3
early	WT	23	79/90				rep of Fig 4C	2/2
F2	wdr-5 met-2	13	58/89	WT in this assay	<0.0001	****	rep of Fig 4C	2/2
F33	wdr-5	25	58/90	WT in this assay	0.0022	**	rep of Fig 4C	2/2
F2	met-2	21	74/90	WT in this assay	0.018	*	rep of Fig 4C	2/2
late	WT	16	53/60				rep of Fig 4D	2/3
F3	jhdm-1	18	54/60	WT in this assay	0.0553		rep of Fig 4D	2/3
late	WT	15	51/60				rep of Fig 4D	2/3
F12	jhdm-1	18	52/60	WT in this assay	0.0003	***	rep of Fig 4D	2/3
mid	WT	18	50/60				rep of Fig 4D	3/3
F1	jhdm-1	18	56/60	WT in this assay	0.065		rep of Fig 4D	3/3
late	WT	17	53/60				rep of Fig 4D	3/3
F12	jhdm-1	21	54/60	WT in this assay	<0.0001	****	rep of Fig 4D	3/3
F31	WT (from thaw)	15	86/90				Fig 4 - Fig Supp 1	1/1
F2	WT (jhdm-1 outcross)	15	86/90	WT from thaw	0.8777		Fig 4 - Fig Supp 1	1/1
F2	jhdm-1 (jhdm-1 outcross)	16	87/90	WT from outcross	0.0574		Fig 4 - Fig Supp 1	1/1
late	WT	17	51/60				rep of Fig 5B	2/3
F3	WT (wdr-5)	21	39/50	WT in this assay	0.0086	**	rep of Fig 5B	2/3
F3	wdr-5 (wdr-5)	21	51/60	WT in this assay	0.0216	*	rep of Fig 5B	2/3
late	WT	22	56/60				rep of Fig 5C	1/2
F5	WT (wdr-5)	21	54/60	WT in this assay	0.7662		rep of Fig 5C	1/2
F5	wdr-5 (wdr-5)	24	48/60	WT in this assay	0.0264	*	rep of Fig 5C	1/2
late	WT	21	87/90				rep of Fig 5B	3/3
F3	WT (wdr-5)	22	52/90	WT in this assay	0.0457	*	rep of Fig 5B	3/3
F3	wdr-5 (wdr-5)	23	58/90	WT in this assay	0.0003	***	rep of Fig 5B	3/3
mid	WT	17	83/90				rep of Fig 5E, Fig 5- Fig Supp 1A	2/2
F3	met-2 ("wdr-5")	16	53/90	WT in this assay	0.0002	***	rep of Fig 5E, Fig 5- Fig Supp 1A	2/2
F3	WT ("wdr-5")	20	46/90	WT in this assay	0.0132	*	rep of Fig 5E, Fig 5- Fig Supp 1A	2/2
F3	WT (wdr-5)	20	58/90	WT in this assay	0.0177	*	Fig 5- Fig Supp 1
F3	wdr-5 (wdr-5)	19	56/90	WT in this assay	0.0485	*	Fig 5- Fig Supp 1
late	met-2	15	68/90	WT in this assay	0.0001	***	Fig 5- Fig Supp 1
early	WT	14	57/60				rep of Fig 5F	2/4
F3	WT (jhdm-1)	18	45/60	WT in this assay	0.0814		rep of Fig 5F	2/4
F3	jhdm-1 (jhdm-1)	21	50/60	WT in this assay	<0.0001	****	rep of Fig 5F	2/4
F18	WT	15	72/90				rep of Fig 5F	3/4
F3	WT (jhdm-1)	19	67/90	WT in F3 assay	<0.0001	****	rep of Fig 5F	3/4
F3	jhdm-1 (jhdm-1)	22	80/90	WT in F3 assay	<0.0001	****	rep of Fig 5F	3/4
F20	WT	16	62/90				rep of Fig 5G	2/3
F5	WT (jhdm-1)	17	68/90	WT in F5 assay	0.0394	*	rep of Fig 5G	2/3
F5	jhdm-1 (jhdm-1)	19	71/90	WT in F5 assay	0.0021	**	rep of Fig 5G	2/3
F27	WT	17	81/90				rep of Fig 5F	4/4
F4	WT (jhdm-1)	19	80/90	WT in F4 assay	0.0013	**	rep of Fig 5F	4/4
F4	jhdm-1 (jhdm-1)	20	89/90	WT in F4 assay	<0.0001	****	rep of Fig 5F	4/4
F30	WT	17	87/90				rep of Fig 5G	3/3
F7	WT (jhdm-1)	16	82/90	WT in F7 assay	0.8945		rep of Fig 5G	3/3
F7	jhdm-1 (jhdm-1)	19	77/90	WT in F7 assay	0.0021	**	rep of Fig 5G	3/3
late	WT	17	47/60				Fig 5 - Fig Supp 1B	1/2
F3	WT (met-2)	17	48/60	WT in this assay	0.3474		Fig 5 - Fig Supp 1B	1/2
F3	met-2 (met-2)	13	50/60	WT in this assay	<0.0001	****	Fig 5 - Fig Supp 1B	1/2
late	WT	19	52/60				Fig 5 - Fig Supp 1C	1/2
F5	WT (met-2)	19	51/60	WT in this assay	0.042	*	Fig 5 - Fig Supp 1C	1/2
F5	met-2 (met-2)	14	49/60	WT in this assay	<0.0001	****	Fig 5 - Fig Supp 1C	1/2
late	WT	17	53/60				rep of Fig 5 - Fig Supp 1B	2/2
F3	WT (met-2)	17	46/60	WT in this assay	0.794		rep of Fig 5 - Fig Supp 1B	2/2
late	WT	19	46/60				rep of Fig 5 - Fig Supp 1C	2/2
F5	WT (met-2)	18	60/60	WT in this assay	0.9798		rep of Fig 5 - Fig Supp 1C	2/2
